# Supplementary material for: Spatial Patterns of Species Diversity of Amphibians in a Nature Reserve in Eastern China
Source: Biology (Basel). 2023 Mar 16;12(3):461. doi: 10.3390/biology12030461 (PMC10045056; doi:10.3390/biology12030461)
Supplement: Supplementary file 1 [file biology-12-00461-s001.zip]

Archive with 1 entries (1 files):
- biology-2112763-SI.pdf
